# Supplementary material for: Does Cathaya argyrophylla, an ancient and threatened Pinaceae species endemic to China, show eco-physiological outliers to its Pinaceae relatives?
Source: Conserv Physiol. 2020 Oct 14;8(1):coaa094. doi: 10.1093/conphys/coaa094 (PMC7566968; doi:10.1093/conphys/coaa094)
Supplement: SupplementaryTable1_coaa094 [file supplementarytable1_coaa094.xlsx]

Species,P50,Pn,latitude,longitude,altitude,Im_1948,Im_1955,ABT,WI,CI,ET,Total_S,PET,AET,MAP,MAT,ARP,ART,MTCM,WD,MI,Reference
Pinus_echinata,-3.2,,36.0167,-78.98333333,150,45.51,45.43,174.2,116,1.8,14.14,115.32,802.43,800.82,1167,14.52,32,21.7,3.3,1.61,364.57,"Maherali, H., C.F. Moura, M.C. Caldeira, C.J. Willson, R.B. Jackson. 2006. Functional coordination between leaf gas exchange and vulnerability to xylem cavitation in temperate forest trees.Plant Cell and Environment. 29:571-583."
Pinus_echinata,,9.73,36.01666667,-78.98333333,150,44.55155182,44.35771179,175.2000122,116.7999954,1.599999905,14.16161633,114.5378952,805.6376343,801.7335205,1163,14.6,31,21.7,3.4,3.9041138,357.3623657,"Choat, B., S. Jansen, T.J. Brodribb, H. Cochard, S. Delzon, R. Bhaskar, S.J. Bucci, T.S. Feild, S.M. Gleason, U.G. Hacke, A.L. Jacobsen, F. Lens, H. Maherali, J. Martinez-Vilalta, S. Mayr, M. Mencuccini, P.J. Mitchell, A. Nardini, J. Pittermann, R.B. Pratt, J.S. Sperry, M. Westoby, I.J. Wright and A.E. Zanne. 2012. Global convergence in the vulnerability of forests to drought. Nature. 491:752-+"
Pinus_caribaea,-3.3,,24.7167,-77.7833,10,-6.08,-10.61,299,239,0,19.86,70.88,1394.99,1237.11,1247,24.92,172,6.9,21.3,157.89,-147.99,"Pittermann, J., J.S. Sperry, U.G. Hacke, J.K. Wheeler and E.H. Sikkema. 2006. Inter©\tracheid pitting and the hydraulic efficiency of conifer wood: the role of tracheid allometry and cavitation protection. American Journal of Botany. 93:1265-1273."
Pinus_caribaea,,,,,,,,,,,,,,,,,,,,,,
Pinus_taeda*,-3.1,,36.0167,-78.9833,150,45.51,45.43,174.2,116,1.8,14.14,115.32,802.43,800.82,1167,14.52,32,21.7,3.3,1.61,364.57,"Maherali, H., C.F. Moura, M.C. Caldeira, C.J. Willson, R.B. Jackson. 2006. Functional coordination between leaf gas exchange and vulnerability to xylem cavitation in temperate forest trees.Plant Cell and Environment. 29:571-583."
Pinus_taeda*,,9.73,36.01666667,-78.98333333,150,45.51,45.43,174.2,116,1.8,14.14,115.32,802.43,800.82,1167,14.52,32,21.7,3.3,1.61,364.57,"Choat, B., S. Jansen, T.J. Brodribb, H. Cochard, S. Delzon, R. Bhaskar, S.J. Bucci, T.S. Feild, S.M. Gleason, U.G. Hacke, A.L. Jacobsen, F. Lens, H. Maherali, J. Martinez-Vilalta, S. Mayr, M. Mencuccini, P.J. Mitchell, A. Nardini, J. Pittermann, R.B. Pratt, J.S. Sperry, M. Westoby, I.J. Wright and A.E. Zanne. 2012. Global convergence in the vulnerability of forests to drought. Nature. 491:752-+"
Pinus_ponderosa,-2.7,,51.2333,-116.05,1655,47.07,47.07,43.5,17.4,77.2,10.56,112.78,414.08,414.08,609,0.02,42,24.5,-12.9,0,194.92,"Maherali, H. and E.H.J.T.P. DeLucia. 2000. Xylem conductivity and vulnerability to cavitation of ponderosa pine growing in contrasting climates. Tree Physiology. 20:859-867"
Pinus_ponderosa,,9.7,39.56666667,-119.8333333,1500,-36.26512527,-61.29752731,109.6000061,65,16.20000076,12.63908005,33.59262466,604.6126099,226.2399139,234,9.066666667,32,21,-0.8,378.372696,-370.6126099,"Choat, B., S. Jansen, T.J. Brodribb, H. Cochard, S. Delzon, R. Bhaskar, S.J. Bucci, T.S. Feild, S.M. Gleason, U.G. Hacke, A.L. Jacobsen, F. Lens, H. Maherali, J. Martinez-Vilalta, S. Mayr, M. Mencuccini, P.J. Mitchell, A. Nardini, J. Pittermann, R.B. Pratt, J.S. Sperry, M. Westoby, I.J. Wright and A.E. Zanne. 2012. Global convergence in the vulnerability of forests to drought. Nature. 491:752-+"
Pinus_contorta,-3.7,,40.05,-111.7833,2500,-21.57,-41.22,126.3,82.5,20.8,13.11,51.03,670.26,341.02,394,10.14,22,26.8,-2.8,329.24,-276.26,"Pittermann, J., J.S. Sperry, U.G. Hacke, J.K. Wheeler and E.H. Sikkema. 2006. Inter©\tracheid pitting and the hydraulic efficiency of conifer wood: the role of tracheid allometry and cavitation protection. American Journal of Botany. 93:1265-1273."
Pinus_contorta,,23.4,48.42,-115.81,706,31.40960121,18.86203575,92.5,54.59999847,30.89999962,12.16339874,106.636322,577.9810181,396.6746521,687,6.975,63,22.6,-4.3,181.306366,109.0189819,"Maire, V., I.J. Wright, I.C. Prentice, N.H. Batjes, R. Bhaskar, P.M. van Bodegom, W.K. Cornwell, D. Ellsworth, ?. Niinemets and A.J.G.E. Ordonez. 2015. Global effects of soil and climate on leaf photosynthetic traits and rates. Global Ecology Biogeography. 24:706-717"
Pinus_sylvestris*,-3.6,,41.3333,1.0167,970,26.38,23.14,122.2,66.8,4.6,12.73,92.18,636.67,585.07,784,10.18,50,16,2.9,51.6,147.33,"Mart¨ªnez©\Vilalta, J., H. Cochard, M. Mencuccini, F. Sterck, A. Herrero, J. Korhonen, P. Llorens, E. Nikinmaa, A. Nole and R.J.N.P. Poyatos. 2009. Hydraulic adjustment of Scots pine across Europe. New Phytologist. 184:353-364."
Pinus_sylvestris*,,8,41.08,-5.88,950,-21.93645477,-38.87128448,144.6999969,86.5,1.799999952,13.39558983,49.95674133,698.526001,402.7905273,427,12.05833333,45,17.7,3.8,295.7354737,-271.526001,"Maire, V., I.J. Wright, I.C. Prentice, N.H. Batjes, R. Bhaskar, P.M. van Bodegom, W.K. Cornwell, D. Ellsworth, ?. Niinemets and A.J.G.E. Ordonez. 2015. Global effects of soil and climate on leaf photosynthetic traits and rates. Global Ecology Biogeography. 24:706-717"
Pinus_mugo,-3.6,,47.2667,11.3667,600,49.64,49.64,103.4,60.4,20.1,12.38,106.53,608.13,608.13,910,8.36,89,19.8,-2.1,0,301.87,"Mayr S, Hacke U, Schmid P, Schwienbacher F, Gruber A  2006. Frost drought in conifers at the alpine timberline: xylem dysfunction and adaptations. Ecology 87: 3175-3185. + unpublished data"
Pinus_mugo,,3.92,42.06,23.8333,1350,41.12223053,38.09071732,72.00000763,36.5,34.90000153,11.33333302,102.8470001,495.3265686,457.7868042,684,5.133333333,43,18.6,-4.3,37.5397644,188.6734314,"Anev, S., Ivanova, A., Tzvetkova, N., Panayotov, M., & Yurukov, S. (2016). Stomatal control on photosynthesis in drought-treated subalpine pine saplings. Genetics and Plant Physiology. 6:43-53."
Pinus_nigra*,-2.8,,43.96,4.77,100,5.85,-4.64,161,101,0,13.82,75.43,750.87,553.96,716,13.42,73,17.5,5.1,196.91,-34.87,Cochard H 2006. Cavitation in trees. Comptes Rendus - Physique 7: 1018-1126.
Pinus_nigra*,,16.79,51.15,18.06,150,-1.163579106,-6.246896267,102.4000015,60.69999695,22.5,12.36150169,68.40526581,613.3130493,535.3713989,575,8.183333333,52,20.4,-2.6,77.9416504,-38.31304932,"Wright, I. J., P. B. Reich, M. Westoby, D. D. Ackerly, Z. Baruch, F. Bongers, J. Cavender-Bares, T. Chapin, J. H. C. Cornelissen, M. Diemer, J. Flexas, E. Garnier, P. K. Groom, J. Gulias, K. Hikosaka, B. B. Lamont, T. Lee, W. Lee, C. Lusk, J. J. Midgley, M. L. Navas, U. Niinemets, J. Oleksyn, N. Osada, H. Poorter, P. Poot, L. Prior, V. I. Pyankov, C. Roumet, S. C. Thomas, M. G. Tjoelker, E. J. Veneklaas, and R. Villar. 2004. The worldwide leaf economics spectrum. Nature. 428:821-827."
Pinus_pinea,-3.7,,38.1667,-0.6333,2,-40.55,-67.58,219.8,159.8,0,15.48,25.57,931.42,302,302,18.32,55,15.3,11,629.42,-629.42,"Oliveras I, Mart¨ªnez-Vilalta J, Jimenez-Ortiz T, Lled¨® MJ, Escarr¨¦ A, Pi?ol J. 2003. Hydraulic properties of Pinus halepensis, Pinus pinea and Tetraclinis articulata in a dune ecosystem of Eastern Spain. Plant Ecology. 169: 131-141. "
Pinus_pinea,,8.2,41.08,-5.88,950,-21.93645477,-38.87128448,144.6999969,86.5,1.799999952,13.39558983,49.95674133,698.526001,402.7905273,427,12.05833333,45,17.7,3.8,295.7354737,-271.526001,"Maire, V., I.J. Wright, I.C. Prentice, N.H. Batjes, R. Bhaskar, P.M. van Bodegom, W.K. Cornwell, D. Ellsworth, ?. Niinemets and A.J.G.E. Ordonez. 2015. Global effects of soil and climate on leaf photosynthetic traits and rates. Global Ecology Biogeography. 24:706-717"
Pinus_halepensis,-3.1,,38.1667,-0.6333,2,-40.55,-67.58,219.8,159.8,0,15.48,25.57,931.42,302,302,18.32,55,15.3,11,629.42,-629.42,"Oliveras I, Mart¨ªnez-Vilalta J, Jimenez-Ortiz T, Lled¨® MJ, Escarr¨¦ A, Pi?ol J. 2003. Hydraulic properties of Pinus halepensis, Pinus pinea and Tetraclinis articulata in a dune ecosystem of Eastern Spain. Plant Ecology. 169: 131-141. "
Pinus_halepensis,,7.61,39.6,2.5,495,-21.50679398,-37.5099411,191.1999969,131.1999969,0,14.69047642,48.11083603,812.9293213,487.6936035,508,15.93333333,78,14.4,9.5,325.2357178,-304.9293213,"Maire, V., I.J. Wright, I.C. Prentice, N.H. Batjes, R. Bhaskar, P.M. van Bodegom, W.K. Cornwell, D. Ellsworth, ?. Niinemets and A.J.G.E. Ordonez. 2015. Global effects of soil and climate on leaf photosynthetic traits and rates. Global Ecology Biogeography. 24:706-717"
Pinus_pinaster*,-3,,41.2167,0.9167,970,-0.75,-8.78,152.2,92.2,0,13.57,68.69,712.57,569.59,650,12.68,48,16.3,5,142.98,-62.57,"Mart¨ªnez-Vilalta J, Pi?ol J  2002. Drought-induced mortality and hydraulic architecture in pine populations of the NE Iberian Peninsula. Forest Ecology and Management. 161: 247-256. "
Pinus_pinaster*,,7.92,41.08,-5.88,950,-21.93645477,-38.87128448,144.6999969,86.5,1.799999952,13.39558983,49.95674133,698.526001,402.7905273,427,12.05833333,45,17.7,3.8,295.7354737,-271.526001,"Maire, V., I.J. Wright, I.C. Prentice, N.H. Batjes, R. Bhaskar, P.M. van Bodegom, W.K. Cornwell, D. Ellsworth, ?. Niinemets and A.J.G.E. Ordonez. 2015. Global effects of soil and climate on leaf photosynthetic traits and rates. Global Ecology Biogeography. 24:706-717"
Pinus_flexilis,-3.7,,47.6167,-112.69,1380,-8.78,-17.96,77.6,43.4,39.5,11.72,58.31,520.46,401.11,427,5.33,50,22.4,-5.6,119.35,-93.46,Cochard H 2006. Cavitation in trees. Comptes Rendus - Physique 7: 1018-1126.
Pinus_flexilis,,9.49,40.05,-105.6,3200,111.8717117,111.8717117,33.10000229,11.39999962,85.70000458,9.750582695,149.541275,353.0438232,353.0438232,748,-1.191666667,36,20.6,-10.4,0,394.9561768,"Kattge, J., W. Knorr, T. Raddatz, and C. Wirth. 2009. Quantifying photosynthetic capacity and its relationship to leaf nitrogen content for global-scale terrestrial biosphere models. Global Change Biology. 15:976-991."
Pinus_cembra,-3.3,,47.2667,11.3667,600,49.64,49.64,103.4,60.4,20.1,12.38,106.53,608.13,608.13,910,8.36,89,19.8,-2.1,0,301.87,"Mayr, S., U. Hacke, P. Schmid, F. Schwienbacher and A. Gruber. 2006. Frost drought in conifers at the alpine timberline: xylem dysfunction and adaptations. Ecology. 87:3175-3185."
Pinus_cembra,,5.19,47.21027778,11.45194444,1950,161.9590759,161.9590759,43.20000076,14.79999924,53.90000153,9.947658539,175.2654266,418.3859558,418.3859558,1096,1.741666667,90,16.2,-6.3,0,677.6140442,"Wieser, G., W. Oberhuber, L. Walder, D. Spieler and A. Gruber. 2010. Photosynthetic temperature adaptation of Pinus cembra within the timberline ecotone of the Central Austrian Alps. Annals of forest science. 67:201."
Pinus_albicaulis*,-3.6,,46.9167,-114.0833,2400,-21.73,-38.27,93.6,56.2,33.8,12.23,49.04,576.73,338.22,356,6.87,27,24.3,-5.1,238.51,-220.73,"Pinol, J. and A. Sala. 2000. Ecological implications of xylem cavitation for several Pinaceae in the Pacific Northern USA. Functional Ecology. 14:538-545."
Pinus_albicaulis*,,3.08,46.33333333,-113.5,2300,-8.706003189,-18.58893776,64.90000153,32.59999847,49.39999771,11.21739101,58.9090004,477.8220215,359.7649536,389,3.6,37,21.9,-6.9,118.0570679,-88.82202148,"Sala, A., K. Hopping, E.J. McIntire, S. Delzon and E.E. Crone. 2012. Masting in whitebark pine (Pinus albicaulis) depletes stored nutrients. New Phytologist. 196:189-199."
Pinus_edulis*,-4.9,,38.5833,-109.5333,1300,-40.5,-67.5,148.2,100.9,15.2,13.59,27.24,750.85,244,244,12.14,18,28,-2,506.85,-506.85,"Linton, M., J. Sperry and D. Williams. 1998. Limits to water transport in Juniperus osteosperma and Pinus edulis: implications for drought tolerance and regulation of transpiration. Functional Ecology. 12:906-911."
Pinus_edulis*,,5.18,34.62,-106.9,1400,-42.67653275,-71.12755585,155.3999939,102.7000046,7.300000191,13.73248386,19.71828079,744.65448,215,215,12.95,35,23.4,1.4,529.65448,-529.65448,"Kattge, J., W. Knorr, T. Raddatz, and C. Wirth. 2009. Quantifying photosynthetic capacity and its relationship to leaf nitrogen content for global-scale terrestrial biosphere models. Global Change Biology. 15:976-991."
Pinus_monophylla,-5.6,,37.0667,-113.9667,840,-44.87,-74.78,186.4,128.6,2.2,14.38,22.97,880.17,222,222,15.53,24,24.7,3.8,658.17,-658.17,"Pittermann, J., J.S. Sperry, U.G. Hacke, J.K. Wheeler and E.H. Sikkema. 2006. Inter©\tracheid pitting and the hydraulic efficiency of conifer wood: the role of tracheid allometry and cavitation protection. American Journal of Botany. 93:1265-1273."
Pinus_monophylla,,6.7,39.3,-119.63,1547,-26.38663673,-50.36380768,103.4000092,61.29999542,19,12.48965549,42.7300415,584.2510376,234.0338898,290,8.525,34,21,-0.9,350.2171478,-294.2510376,"Wright, I. J., P. B. Reich, M. Westoby, D. D. Ackerly, Z. Baruch, F. Bongers, J. Cavender-Bares, T. Chapin, J. H. C. Cornelissen, M. Diemer, J. Flexas, E. Garnier, P. K. Groom, J. Gulias, K. Hikosaka, B. B. Lamont, T. Lee, W. Lee, C. Lusk, J. J. Midgley, M. L. Navas, U. Niinemets, J. Oleksyn, N. Osada, H. Poorter, P. Poot, L. Prior, V. I. Pyankov, C. Roumet, S. C. Thomas, M. G. Tjoelker, E. J. Veneklaas, and R. Villar. 2004. The worldwide leaf economics spectrum. Nature 428:821-827."
Picea_abies,-4,,47.15,11.1167,2100,170.07,170.07,39.3,12.2,57.4,9.71,180.79,406.94,406.94,1099,1.23,84,15.8,-6.5,0,692.06,"Mayr, S., F. Schwienbacher and H. Bauer. 2003. Winter at the alpine timberline. Why does embolism occur in Norway spruce but not in stone pine? Plant Physiology. 131:780-792"
Picea_abies,,5.96,49.5,18.53333333,943,81.25003052,81.25003052,79.40000153,42.40000153,34.80000305,11.63486481,131.1737366,539.5861206,539.5861206,978,5.633333333,91,20.3,-5.1,0,438.4138794,"Sheremetev, unpulished"
Picea_mariana,-5.3,,53.4414,-116.6608,960,12.91,12.91,67,34.2,65.6,11.33,78.94,498.63,498.63,563,2.38,88,26.8,-12,0,64.37,"Hacke, UG, Jansen, S. 2009. Embolism resistance of three boreal conifer species varies with pit structure. New Phytologist. 182: 675-686."
Picea_mariana,,9.2,42.5,-90,275,38.53743362,38.53743362,113.9999924,76.09999847,41.79999924,12.72711563,103.6328506,635.9292603,635.9291992,881,7.858333333,78,30.6,-8.6,6.11E-05,245.0707397,"Wright, I. J., P. B. Reich, M. Westoby, D. D. Ackerly, Z. Baruch, F. Bongers, J. Cavender-Bares, T. Chapin, J. H. C. Cornelissen, M. Diemer, J. Flexas, E. Garnier, P. K. Groom, J. Gulias, K. Hikosaka, B. B. Lamont, T. Lee, W. Lee, C. Lusk, J. J. Midgley, M. L. Navas, U. Niinemets, J. Oleksyn, N. Osada, H. Poorter, P. Poot, L. Prior, V. I. Pyankov, C. Roumet, S. C. Thomas, M. G. Tjoelker, E. J. Veneklaas, and R. Villar. 2004. The worldwide leaf economics spectrum. Nature 428:821-827."
Picea_rubens*,-3.5,,44.3167,-72.75,159,65.87,65.87,98.5,61.4,46.1,12.32,134.22,582.99,582.99,967,6.28,56,28.8,-8.8,0,384.01,"Sperry, J. and M. Tyree. 1990. Water©\stress©\induced xylem embolism in three species of conifers. Plant, Cell and Environment. 13:427-436."
Picea_rubens*,,5.65,44.8497,-68.6152,61,86.13370514,85.71622467,96.30001068,58.90000153,43.40000153,12.26291084,160.7648926,575.609375,569.6018066,1069,6.291666667,36,27.5,-7.8,6.0075684,493.390625,"Day, M.E. 2000. Influence of temperature and leaf-to-air vapor pressure deficit on net photosynthesis and stomatal conductance in red spruce (Picea rubens). Tree physiology. 20:57-63."
Picea_engelmannii*,-4.9,,40.0667,-111.0333,2850,35.18,25.7,59.2,29.6,61.1,11.06,98.99,435.95,332.72,548,2.38,24,23.6,-8.6,103.23,112.05,"Pittermann, J., J.S. Sperry, U.G. Hacke, J.K. Wheeler and E.H. Sikkema. 2006. Inter©\tracheid pitting and the hydraulic efficiency of conifer wood: the role of tracheid allometry and cavitation protection. American Journal of Botany. 93:1265-1273."
Picea_engelmannii*,,3.55,40.05,-105.6,3200,111.8717117,111.8717117,33.10000229,11.39999962,85.70000458,9.750582695,149.541275,353.0438232,353.0438232,748,-1.191666667,36,20.6,-10.4,0,394.9561768,"Atkin, O.K., K.J. Bloomfield, P.B. Reich, M.G. Tjoelker, G.P. Asner, D. Bonal, G. B?nisch, M.G. Bradford, L.A. Cernusak and E.G. Cosio. 2015. Global variability in leaf respiration in relation to climate, plant functional types and leaf traits. New Phytologist. 206:614-636."
Picea_glauca,-4.3,,53.4167,-113.75,700,-5.66,-9.43,76,42,71.3,11.62,66.17,525.57,476,476,2.56,77,30.4,-14,49.57,-49.57,"Hacke, U.G. and S. Jansen. 2009. Embolism resistance of three boreal conifer species varies with pit structure. New Phytologist. 182:675-686."
Picea_glauca,,6.57,42.5,-90,275,38.53743362,38.53743362,113.9999924,76.09999847,41.79999924,12.72711563,103.6328506,635.9292603,635.9291992,881,7.858333333,78,30.6,-8.6,6.11E-05,245.0707397,"Atkin, O.K., K.J. Bloomfield, P.B. Reich, M.G. Tjoelker, G.P. Asner, D. Bonal, G. B?nisch, M.G. Bradford, L.A. Cernusak and E.G. Cosio. 2015. Global variability in leaf respiration in relation to climate, plant functional types and leaf traits. New Phytologist. 206:614-636."
Picea_sitchensis*,-3.9,,55.92,-3.18,50,17.57,16.18,103.1,47.9,4.8,11.81,87.77,609.38,588.21,708,8.59,28,11.8,3,21.17,98.62,Cochard H. 2006. Cavitation in trees. Comptes Rendus - Physique 7: 1018-1126.
Picea_sitchensis*,,5,55.86,-3.24,198,55.66030884,55.66030884,89.40000153,39.29999924,9.899999619,11.39303493,119.7165833,580.75177,580.75177,904,7.45,34,12.1,1.8,0,323.24823,"Lin, Y.-S., B.E. Medlyn, R.A. Duursma, I.C. Prentice, H. Wang, S. Baig, D. Eamus, V.R. De Dios, P. Mitchell and D.S. Ellsworth. 2015. Optimal stomatal behaviour around the world. Nature Climate Change. 5:459."
Cathaya_argyrophylla*,-5.6,,25.948,113.49,1250,65.83,65.83,208.8,148.8,0,14.9,124.01,925.05,925.05,1534,17.4,177,22.2,5.9,0,608.95,This study
Cathaya_argyrophylla*,,5.97,25.948,113.49,1250,65.83,65.83,208.8,148.8,0,14.9,124.01,925.05,925.05,1534,17.4,177,22.2,5.9,0,608.95,This study
Larix_kaempferi,-3.4,,47.815,1.86,200,2.79,-4.95,130.2,74.5,4.3,12.94,73.97,674.41,543.86,641,10.85,17,15.8,3,130.56,-33.41,Cochard H. 2006. Cavitation in trees. Comptes Rendus - Physique 7. 1018-1126.
Larix_kaempferi,,11.79,43.06666667,141.3333333,15,86.5690155,86.04141998,111.5,72.19999695,32.20000076,12.71939754,155.7469482,619.7544556,611.5800171,1153,8.333333333,83,27.4,-5.1,8.1744385,533.2455444,"Sugai, T., Kam, D.G., Agathokleous, E., Watanabe, M., Kita, K. and Koike, T., 2018. Growth and photosynthetic response of two larches exposed to O 3 mixing ratios ranging from preindustrial to near future.Photosynthetica.56:901-910."
Larix_occidentalis*,-4.3,,46.9167,-114.0833,1750,-21.73,-38.27,93.6,56.2,33.8,12.23,49.04,576.73,338.22,356,6.87,27,24.3,-5.1,238.51,-220.73,"Pinol J, Sala A. 2000. Ecological implications of xylem cavitation for several Pinaceae in the Pacific Northern USA. Functional Ecology. 14: 538-545."
Larix_occidentalis*,,4.14,46.86,-113.9,1158,-1.24,-13.31,75,40.7,42.3,11.62,68.79,511.04,356.76,443,4.866666667,24,22.7,-6.2,154.28,-68.03756714,"Maire, V., I.J. Wright, I.C. Prentice, N.H. Batjes, R. Bhaskar, P.M. van Bodegom, W.K. Cornwell, D. Ellsworth, ?. Niinemets and A.J.G.E. Ordonez. 2015. Global effects of soil and climate on leaf photosynthetic traits and rates. Global Ecology Biogeography. 24:706-717"
Larix_decidua,-3.7,,47.2333,11.3,750,54.69,54.69,95.9,54.5,23.3,12.13,109.22,585.05,585.05,905,7.6,89,19.4,-2.6,0,319.95,"Mayr, S., U. Hacke, P. Schmid, F. Schwienbacher and A. Gruber. 2006. Frost drought in conifers at the alpine timberline: xylem dysfunction and adaptations. Ecology. 87:3175-3185."
Larix_decidua,,4.15,51.15,18.06,150,-1.16,-6.25,102.4,60.7,22.5,12.36,68.41,613.31,535.37,575,8.183333333,52,20.4,-2.6,77.94,-38.31304932,"Wright, I. J., P. B. Reich, M. Westoby, D. D. Ackerly, Z. Baruch, F. Bongers, J. Cavender-Bares, T. Chapin, J. H. C. Cornelissen, M. Diemer, J. Flexas, E. Garnier, P. K. Groom, J. Gulias, K. Hikosaka, B. B. Lamont, T. Lee, W. Lee, C. Lusk, J. J. Midgley, M. L. Navas, U. Niinemets, J. Oleksyn, N. Osada, H. Poorter, P. Poot, L. Prior, V. I. Pyankov, C. Roumet, S. C. Thomas, M. G. Tjoelker, E. J. Veneklaas, and R. Villar. 2004. The worldwide leaf economics spectrum. Nature. 428:821-827."
Abies_pinsapo*,-4.2,,45.717,3.05,800,34.02,34.02,97.7,50.5,12.8,12,97.24,586.47,586.47,786,8.14,55,15.4,0.7,0,199.53,Cochard H. 2006. Cavitation in trees. Comptes Rendus - Physique 7: 1018-1126. + unpublished data
Abies_pinsapo*,,11.52,41.08333333,-1.5,1150,-5.48,-13.19,108.5,59.2,10.7,12.45,63.68,603.58,487.38,524,9.041666667,46,17.6,0.5,116.2,-79.58270264,"Onoda, Y., I.J. Wright, J.R. Evans, K. Hikosaka, K. Kitajima, ?. Niinemets, H. Poorter, T. Tosens and M. Westoby. 2017. Physiological and structural tradeoffs underlying the leaf economics spectrum. New Phytologist. 214:1447-1463."
Abies_nordmanniana*,-4,,48.7515,6.338,263,23.14,20.46,113,62.8,9.8,12.53,93.51,635.88,593.29,766,9.42,25,17,0.9,42.59,130.12,Cochard H. 1992. Vulnerability of several conifers to air embolism. Tree Physiology. 11: 73-83.
Abies_nordmanniana*,,4.46,48.7515,6.338,263,23.14,20.46,113,62.8,9.8,12.53,93.51,635.88,593.29,766,9.42,25,17,0.9,42.59,130.12,"Guehl, J.M., Aussenac, G., Bouachrine, J., Zimmermann, R., Pennes, J.M., Ferhi, A. and Grieu, P., 1991. Sensitivity of leaf gas exchange to atmospheric drought, soil drought, and water-use efficiency in some Mediterranean Abies species.Canadian Journal of Forest Research. 21:1507-1515."
Abies_alba*,-3.7,,48.7515,6.338,263,23.14,20.46,113,62.8,9.8,12.53,93.51,635.88,593.29,766,9.42,25,17,0.9,42.59,130.12,Cochard H. 1992. Vulnerability of several conifers to air embolism. Tree Physiology. 11: 73-83.
Abies_alba*,,5.32,51.15,18.06,150,-1.16,-6.25,102.4,60.7,22.5,12.36,68.41,613.31,535.37,575,8.183333333,52,20.4,-2.6,77.94,-38.31304932,"Wright, I. J., P. B. Reich, M. Westoby, D. D. Ackerly, Z. Baruch, F. Bongers, J. Cavender-Bares, T. Chapin, J. H. C. Cornelissen, M. Diemer, J. Flexas, E. Garnier, P. K. Groom, J. Gulias, K. Hikosaka, B. B. Lamont, T. Lee, W. Lee, C. Lusk, J. J. Midgley, M. L. Navas, U. Niinemets, J. Oleksyn, N. Osada, H. Poorter, P. Poot, L. Prior, V. I. Pyankov, C. Roumet, S. C. Thomas, M. G. Tjoelker, E. J. Veneklaas, and R. Villar. 2004. The worldwide leaf economics spectrum. Nature 428:821-827."
Abies_concolor,-3.7,,40.7667,-111.8333,1460,13.69,-1.33,111.5,70.9,26,12.74,85.7,618.21,386.12,610,8.74,49,25.5,-3.3,232.09,-8.21,"Li Y, Sperry JS, Taneda H, Bush SE, Hacke UG. 2008. Evaluation of centrifugal methods for measuring xylem cavitation in conifers, diffuse- and ring-porous angiosperms. New Phytologist. 177: 558-568."
Abies_concolor,,,,,,,,,,,,,,,,,,,,,,
Abies_grandis*,-3.7,,46.6333,-114.5833,1200,6.41,-2.99,63.9,32.2,49.6,11.19,74.17,474.17,362.8,460,3.55,27,21.7,-6.7,111.36,-14.17,Cochard H. 2006. Cavitation in trees. Comptes Rendus - Physique 7: 1018-1126. + unpublished data
Abies_grandis*,,4.89,46.59,-118.59,1010,-34.17,-58.71,123.5,76.8,14.6,13,37.7,670.82,259.38,277,10.18333333,30,22.6,-0.9,411.44,-393.8189697,"Nippert, J.B. and J.D. Marshall. 2003. Sources of variation in ecophysiological parameters in Douglas-fir and grand fir canopies. Tree Physiology. 23:591-601."
Abies_lasiocarpa*,-3.3,,40.6038,-111.5821,2825,129.35,122.24,58.1,28.8,55.9,10.96,179.87,430.17,353.71,956,2.74,81,21.6,-6.7,76.46,525.83,"Pinol J, Sala A. 2000. Ecological implications of xylem cavitation for several Pinaceae in the Pacific Northern USA. Functional Ecology. 14: 538-545."
Abies_lasiocarpa*,,2.93,40.05,-105.6,3200,111.87,111.87,33.1,11.4,85.7,9.75,149.54,353.04,353.04,748,-1.191666667,36,20.6,-10.4,0,394.9561768,"Kattge, J., W. Knorr, T. Raddatz, and C. Wirth. 2009. Quantifying photosynthetic capacity and its relationship to leaf nitrogen content for global-scale terrestrial biosphere models. Global Change Biology. 15:976-991."
Tsuga_canadensis,-3.1,,44.8167,-79.4,50,69.31,68.64,93.5,56.9,49.3,12.13,146.67,565.7,556.19,954,5.63,35,27.7,-8.8,9.51,388.3,"Tyree, M.T. and M.A. Dixon. 1986. Water stress induced cavitation and embolism in some woody plants. Physiologia Plantarum. 66:397-405."
Tsuga_canadensis,,5.5,35.5,-83.5,775,123.76,123.76,138.7,87.5,8.8,13.31,175.21,680.65,680.65,1523,11.55833333,66,20.3,0.9,0,842.3499146,"Maire, V., I.J. Wright, I.C. Prentice, N.H. Batjes, R. Bhaskar, P.M. van Bodegom, W.K. Cornwell, D. Ellsworth, ?. Niinemets and A.J.G.E. Ordonez. 2015. Global effects of soil and climate on leaf photosynthetic traits and rates. Global Ecology Biogeography. 24:706-717"
Cedrus_deodara,-5,,48.7515,6.338,263,23.14,20.46,113,62.8,9.8,12.53,93.51,635.88,593.29,766,9.42,25,17,0.9,42.59,130.12,Cochard H. 1992. Vulnerability of several conifers to air embolism. Tree Physiology. 11: 73-83.
Cedrus_deodara,,,,,,,,,,,,,,,,,,,,,,
Cedrus_libani*,-7.7,,43.9167,4.8833,25,1.89,-9.49,163.4,103.4,0,13.88,71.9,759.06,542.97,687,13.62,70,17.7,5.1,216.09,-72.06,"Ducrey, M., R. Huc, M. Ladjal and J.-M. Guehl. 2008. Variability in growth, carbon isotope composition, leaf gas exchange and hydraulic traits in the eastern Mediterranean cedars Cedrus libani and C. brevifolia. Tree Physiology. 28:689-701."
Cedrus_libani*,,6.5,43.91666667,4.883333333,25,1.68,-9.76,163.5,103.5,0,13.88,71.67,759.09,542.06,685,13.625,70,17.6,5.2,217.03,-74.08679199,"Choat, B., S. Jansen, T.J. Brodribb, H. Cochard, S. Delzon, R. Bhaskar, S.J. Bucci, T.S. Feild, S.M. Gleason, U.G. Hacke, A.L. Jacobsen, F. Lens, H. Maherali, J. Martinez-Vilalta, S. Mayr, M. Mencuccini, P.J. Mitchell, A. Nardini, J. Pittermann, R.B. Pratt, J.S. Sperry, M. Westoby, I.J. Wright and A.E. Zanne. 2012. Global convergence in the vulnerability of forests to drought. Nature. 491:752-+"
Cedrus_brevifolia*,-8,,43.9167,4.883333333,25,1.89,-9.49,163.4,103.4,0,13.88,71.9,759.06,542.97,687,13.62,70,17.7,5.1,216.09,-72.06,"Ducrey, M., R. Huc, M. Ladjal and J.-M. Guehl. 2008. Variability in growth, carbon isotope composition, leaf gas exchange and hydraulic traits in the eastern Mediterranean cedars Cedrus libani and C. brevifolia. Tree Physiology. 28:689-701."
Cedrus_brevifolia*,,5.46,43.91666667,4.883333333,25,1.68,-9.76,163.5,103.5,0,13.88,71.67,759.09,542.06,685,13.625,70,17.6,5.2,217.03,-74.08679199,"Choat, B., S. Jansen, T.J. Brodribb, H. Cochard, S. Delzon, R. Bhaskar, S.J. Bucci, T.S. Feild, S.M. Gleason, U.G. Hacke, A.L. Jacobsen, F. Lens, H. Maherali, J. Martinez-Vilalta, S. Mayr, M. Mencuccini, P.J. Mitchell, A. Nardini, J. Pittermann, R.B. Pratt, J.S. Sperry, M. Westoby, I.J. Wright and A.E. Zanne. 2012. Global convergence in the vulnerability of forests to drought. Nature. 491:752-+"
Pinus_kesiya,,,,,,,,,,,,,,,,,,,,,,
Pinus_kesiya,,15.02,12.08333333,108.6666667,1500,160.8847198,160.8847198,188.0000153,128,0,15.20120239,169.0627441,731.7408447,731.7408447,1909,15.66666667,304,3.1,14.1,0,1177.259155,"Brodribb, T.J. and T.S. Feild. 2008. Evolutionary significance of a flat©\leaved Pinus in Vietnamese rainforest. New Phytologist. 178:201-209."
Pinus_krempfii,,,,,,,,,,,,,,,,,,,,,,
Pinus_krempfii,,4.21,12.08333333,108.6666667,1500,160.8847198,160.8847198,188.0000153,128,0,15.20120239,169.0627441,731.7408447,731.7408447,1909,15.66666667,304,3.1,14.1,0,1177.259155,"Brodribb, T.J. and T.S. Feild. 2008. Evolutionary significance of a flat©\leaved Pinus in Vietnamese rainforest. New Phytologist. 178:201-209."
,,,,,,,,,,,,,,,,,,,,,,
*:data for P50 vs Pn relationship analysis,,,,,,,,,,,,,,,,,,,,,,
,,,,,,,,,,,,,,,,,,,,,,
Im_1948,"moisture index (Thornthwaite,1948)",,,,,,,,,,,,,,,,,,,,,
Im_1955,"moisture index (Thornthwaite,1955)",,,,,,,,,,,,,,,,,,,,,
ABT,annual biotemperature,,,,,,,,,,,,,,,,,,,,,
WI,warmth index,,,,,,,,,,,,,,,,,,,,,
CI,coldness index,,,,,,,,,,,,,,,,,,,,,
ET,evapotranspiration,,,,,,,,,,,,,,,,,,,,,
Total_S,total water surplus,,,,,,,,,,,,,,,,,,,,,
PET,potential evapotranspiration,,,,,,,,,,,,,,,,,,,,,
AET,annual actual evapotranspiration,,,,,,,,,,,,,,,,,,,,,
MAP,mean annual precipitation,,,,,,,,,,,,,,,,,,,,,
MAT,mean annual temperature,,,,,,,,,,,,,,,,,,,,,
ARP,annual range of precipitation,,,,,,,,,,,,,,,,,,,,,
ART,annual range of temperature,,,,,,,,,,,,,,,,,,,,,
MTCM,mean temperature for the coldest month,,,,,,,,,,,,,,,,,,,,,
WD,water deficit,,,,,,,,,,,,,,,,,,,,,
MI,moisture index,,,,,,,,,,,,,,,,,,,,,
