# Supplementary material for: Does Cathaya argyrophylla, an ancient and threatened Pinaceae species endemic to China, show eco-physiological outliers to its Pinaceae relatives?
Source: Conserv Physiol. 2020 Oct 14;8(1):coaa094. doi: 10.1093/conphys/coaa094 (PMC7566968; doi:10.1093/conphys/coaa094)
Supplement: SupplementaryTable2_coaa094 [file supplementarytable2_coaa094.xlsx]

Species,dh,P50,Reference
Picea_abies,13.74,-3.39,"Mayr, S., U. Hacke, P. Schmid, F. Schwienbacher and A. Gruber. 2006. Frost drought in conifers at the alpine timberline: xylem dysfunction and adaptations. Ecology. 87:3175-3185."
Pinus_cembra,13.91,-3.34,"Mayr, S., U. Hacke, P. Schmid, F. Schwienbacher and A. Gruber. 2006. Frost drought in conifers at the alpine timberline: xylem dysfunction and adaptations. Ecology. 87:3175-3186."
Pinus_mugo,12.93,-3.64,"Mayr, S., U. Hacke, P. Schmid, F. Schwienbacher and A. Gruber. 2006. Frost drought in conifers at the alpine timberline: xylem dysfunction and adaptations. Ecology. 87:3175-3187."
Larix_decidua,16.06,-3.66,"Mayr, S., U. Hacke, P. Schmid, F. Schwienbacher and A. Gruber. 2006. Frost drought in conifers at the alpine timberline: xylem dysfunction and adaptations. Ecology. 87:3175-3188."
Pinus_edulis,13.98,-4.5,"Linton, M., J. Sperry and D. Williams. 1998. Limits to water transport in Juniperus osteosperma and Pinus edulis: implications for drought tolerance and regulation of transpiration. Functional Ecology. 12:906-911."
Picea_glaua,13.17,-4.25,"Hacke, U.G. and S. Jansen. 2009. Embolism resistance of three boreal conifer species varies with pit structure. New Phytologist. 182:675-686."
Picea_mariana,12.17,-5.25,"Hacke, U.G. and S. Jansen. 2009. Embolism resistance of three boreal conifer species varies with pit structure. New Phytologist. 182:675-687."
Pinus_taeda,17.22,-3.3,"Domec, J.-C., K. Sch?fer, R. Oren, H.S. Kim and H.R. McCarthy. 2010. Variable conductivity and embolism in roots and branches of four contrasting tree species and their impacts on whole-plant hydraulic performance under future atmospheric CO2 concentration. Tree Physiology. 30:1001-1015."
Pinus_halepensis,11.3,-3.11,"Oliveras, I., J. Mart¨ªnez-Vilalta, T. Jimenez-Ortiz, M.J. Lled¨®, A. Escarr¨¦ and J. Pi?ol. 2003. Hydraulic properties of Pinus halepensis, Pinus pinea and Tetraclinis articulata in a dune ecosystem of Eastern Spain. Plant Ecology. 169:131."
Pinus_pinea,11.7,-3.65,"Oliveras, I., J. Mart¨ªnez-Vilalta, T. Jimenez-Ortiz, M.J. Lled¨®, A. Escarr¨¦ and J. Pi?ol. 2003. Hydraulic properties of Pinus halepensis, Pinus pinea and Tetraclinis articulata in a dune ecosystem of Eastern Spain. Plant Ecology. 169:132."
Pinus_echinata,14.5,-3.21,"Maherali, H., C.F. Moura, M.C. Caldeira, C.J. Willson and R.B. Jackson. 2006. Functional coordination between leaf gas exchange and vulnerability to xylem cavitation in temperate forest trees. Plant, Cell and Environment. 29:571-583."
Abies_lasiocarpa,14.8,-2.9,"Davis, S.D., J.S. Sperry and U.G. Hacke. 1999. The relationship between xylem conduit diameter and cavitation caused by freezing. American journal of botany. 86:1367-1372."
Pinus_sylvestris,12.68,-3.25,"Sterck, F.J., J. Mart¨ªnez©\Vilalta, M. Mencuccini, H. Cochard, P. Gerrits, R. Zweifel, A. Herrero, J.F. Korhonen, P. Llorens and E. Nikinmaa. 2012. Understanding trait interactions and their impacts on growth in Scots pine branches across Europe. Functional Ecology. 26:541-549."
Cathaya_argyrophylla,9.95,-5.64,This study
